# Supplementary material for: Truncation of mutant huntingtin in knock-in mice demonstrates exon1 huntingtin is a key pathogenic form
Source: Nat Commun. 2020 May 22;11:2582. doi: 10.1038/s41467-020-16318-1 (PMC7244548; doi:10.1038/s41467-020-16318-1)
Supplement: Supplementary file 4 — Source data [file 41467_2020_16318_MOESM4_ESM.xlsx]

## Sheet: Figure1
Figure1e
Rotarod
Columbus Instruments Rotamex-5 1.3
setup information	Start Speed:	End Speed:	Acceleration Interval:	Acceleration Step Speed:	Session Duration:	Passive Rotation Delay:	Speed Units:	Wheel Type:	Wheel Rotation:
	0	40	1	0.1	0	0	RPM	Mouse Wheel	CW
Age (months)	WT (senconds)								Hom d177 (senconds)										Het d177 (senconds)
4	127.333	171.667	198.667	152.5	276	108.333	114.667	118.333	175.667	186	154.333	230.667	190.667	161	170.333	112	91.6667	151.333	176.667	199.667	185	120.667	143.333	139	176	162.333
6	197	231	235.333	214	319	186.667	237.333	123.667	188.667	274	205.333	322	246.667	248.667	280.667	138.667	159.667	130.667	240.667	186.333	232	217.333	201.667	220.667	226.667	221
8	267	251.667	268.667	275.333	350.667	233.667	325.333	274.667	254.333	310.667	267	350.667	296	271.333	289	289.333	287	270.667	303.333	293	289	270.333	276	281.333	343.667	238
Balance Beam
Age (months)	WT (senconds)								Hom d177 (senconds)										Het d177 (senconds)
4	18.2	19.3	14.5	12.3	11.6	14.8	16.1	20.8	17.6	17.2	17.6	19.2	10.1	15.4	11.2	14.1	14.4	13.8	15.3	12.8	11.2	18.6	17.4	19.2	12.1	15.8
6	11.1	15.2	12.2	9.4	6.9	9.1	9.9	13.1	12.9	8.8	8.9	13.2	8.3	10.4	13	10.9	10.1	11.1	11.7	10.2	6.6	9.3	10.3	10.6	11.8	14.2
8	10.5	13	10	6.6	6.8	8.9	9.7	11.1	12.2	8.5	10.2	11.5	9.3	10.1	10.4	8.5	7.8	7.2	11.7	8.3	6.7	7.8	7.2	8.9	12.1	13.2
Body weight
Age (months)	WT (grams)								Hom d177 (grams)										Het d177 (grams)
4	23.21	19.82	20.9	20.03	18.2	23.3	22.92	22.66	25.68	20.41	20.26	19.2	20.49	20.42	19.61	22.61	21.63	22.9	22.84	22.63	20.19	18.9	21.5	22.1	20.2	19.7
6	26.6	21.52	21.72	21.25	18.7	25.02	24.11	26.24	24.66	21.73	20.67	24	21.35	22.2	20.98	24.5	23.62	24.99	24.2	24.83	21.92	20.1	23.5	23.1	23.2	21.7
8	28.6	22.9	23.1	23.5	22.8	26.5	26.2	28.1	28.6	23.8	22.7	25.6	22.9	23.1	22.5	28.9	25.2	26.3	26.4	27.9	23	21.3	25.6	25.2	24.8	26.8
Mice number n=8 for WT group, n=10 for Hom d177 group, n=8 for Het d177 group, age and sex matched, each value is an average of those from 3 repeated experiments per mouse

## Sheet: Figur2e
Figure2e
	Number of nuclear aggregates in KI-FL
Age (months)	3	6	11
	0	12	41.3333
	0	10	43.3333
	0	15.5	40.3333
	Number of nuclear aggregates in KI-571
Age (months)	3	6	11
	0	12	41.3333
	0	11	43.75
	0	11	45
	Number of nuclear aggregates in KI-571
Age (months)	3	6	11
	0	14.3333	45
	0	12.6667
	0	17
Each value is an average of those from 6 images per mouse, mice number n = 3 per age

## Sheet: Figure3b
Figure3b
Positive nucleae htt counts per mouse in KI-FL
Cortex	Striatum	Cerebellum	Brain stem	Hippocampus
5	60	0	0	0
4	58	0	0	0
5	51	0	0	0
Positive nucleae htt counts per mouse in KI-571
Cortex	Striatum	Cerebellum	Brain stem	Hippocampus
4	46	0	0	0
3	60	0	0	0
4	50	0	0	0
Positive nucleae htt counts per mouse in KI-96
Cortex	Striatum	Cerebellum	Brain stem	Hippocampus
3	54	0	0	0
4	62	0	0	0
3	53	0	0	0
Each value is an average of those from 6 images per brain region, mice number n = 3 per age

## Sheet: Figure4
	Figure4b
	Htt aggregates per field
	KI-FL	KI-571	KI-96	R6/2
	12	12	14.3333	31.6
	10	11	12.6667	36.5
	15.5	11	17	33
	Each value is an average of those from 6 fields per mouse, mice number n = 3 per genotype
	Figure4g
	CAGrepeats/GAPDH
	WT			R6/2			KI-FL			KI-571			KI-96
	0	0	0	1.07671	1.01791	1.02062	0.673259	0.546615	0.636235	0.643629	0.491085	0.608933	0.593687	0.44654	0.566028
	Each value is an average of those from 3 indepent experiments per mouse, mice number n = 3 per genotype
	Figure4h
	Relative expression level
	WT			R6/2			KI-FL			KI-571			KI-96
	1	1.02811	0.742262	1807.78	1209.34	1024	424.612	572.051	451.944	390.722	288.015	330.842	407.315	592.224	786.88
	Each value is an average of those from 3 replicates per mouse, mice number n = 3 per genotype

## Sheet: Figure5
Figure5a
		exon1/vinculin	aggregates/vinculin
	3.5m	11.8434	7.49027
	6m	5.27995	12.5397
	11m	2.46362	15.5372
	3.5m	11.4991	2.42558
	6m	3.62351	11.558
	11m	2.20971	12.4432
	3.5m	8.84214	2.25271
	6m	4.71249	11.1311
	11m	1.69529	13.3006
	Each value is an average of those from 3 indepent experiments per mouse, mice number n = 3 per age

## Sheet: Figure6
Figure6a
Rotarod
Age (months)	WT (seconds)														KI-FL (seconds)														KI-571 (seconds)														KI-96 (seconds)
5	230	200.3	139.8	185.733	144.8	184.967	182.667	188	237.333	145.1	128.067	195.433			218.267	185.367	219.067	191.833	160.8	169.033	182.867	147.867	194.65	175	218.767	158.7	167.25		274.933	210.3	219.933	268.6	197.833	179.133	118.9	152.233	160.167	182.467	154.333	190.4	199.233	184.967		167.133	178.05	202.433	171.933	155.633	279.5
6	181.533	207.567	174.7	175.5	228.05	152.3	166.6	228.133	211.9	273.233	137.1	234.867	171.067		207.1	213.067	189.733	160.65	172.867	158.4	185.333	182.233	175.7	184.767	202.6	158.233			236.533	190.033	183.433	192.3	162.167	204.1	178.733	251.767	177.167	168.4	197.567	200.367				200.733	186.967	251.833	182.7	162.3	249.333
7	231.967	251.133	228.5	275.2	270.4	169.133	208.833	253.75	158.75	199.333	157.633				164.45	166.2	155.45	157.6	248.933	185.533	158.167	233.6							227.867	213.2	170.967	212.1	175.767	210.1	252.167	170.433	191.767	173	194.9	206.5	171.3			224.45	190.3	181.633	220.467	194.3	188.433
8	244.633	237.2	248.633	226.3	274.85	206.667	253.35	162.167	271.1	183.8	208.433				176.333	175.567	254.75	249.467	176.333	177.367	157.6	248.933	185.533	168.65					245.85	165.4	183.467	224.2	247.4	187.333	155.333	192.333	211.667	154.95	144.35					204.733	201.433	190.2	176.95	230.767	175.667
9	244.533	189.55	189.791	288.5	205.7	211.4	247	246.467	221.7	261.267	213.367	203.9	225.333		184.867	134.5	221.433	195.1	214.133	185.367	222.767	150.3	221.8	197.6	148.467				218.55	208.5	207.6	205.75	218.433	226.45	229.6	220.6	184.75	164.967	144.867	157.667	131.267	138.067		204.967	166.8	178.2	172.567	113.5	196.1
10	238.067	242.1	204.6	242.5	234.9	193.1	230.8	197.5	238.2	192.6	197				139	214.5	170	215	165.633	138.667	184.3	210.75	137.1	167.65					206.333	198.8	198.8	195.5	182.033	175.967	187.233	131.667	207.433	182.133	148.067	229	168.267	133.767		176.6	131.4	227.133	128.767	170
11	227.933	194.5	202.55	256.1	196.033	209.467	190.75	192.15	186.25	253.4	192.9	206.533	191		122.8	114.933	178.333	192.85	179.65	188.267	171.867	179.05	181.2	147.467					172.95	184.433	151.2	152.8	180.9	194.633	183.3	183.85	121.867	157.733	156.15	163.067	190.833			198.533	136.867	102.133	124.933	200.833	203.833
Grip strength
Age (months)	WT (force grams)														KI-FL (force grams)														KI-571 (force grams)														KI-96 (force grams)
5	166	156.333	166.667	216.667	228	177.333	155.333	189.333	158.667	205.667	155.667	159			156	149.333	144.667	153	182.333	201.333	200.333	198	186.5	190					151	163.667	171	171.333	164.667	161	183.333	190	179.333	193.333					174.333	156	200.333	208	177.667	172.667	168.667
6	199.667	205.333	204.333	238	213	197.667	172.667	167.333	189.667	215	183	170.667			211	170	201.333	199.333	158	206	146	139.333	147.5	222	201.5	189.5	204.5	197	175.333	164	145.333	146.667	180.333	177	177.667	171.333	188.333	202	167.333	193	199	204.333	230.333	219	210	227	163.333	192.333	169.333
7	230	218.667	215.667	248.667	216.333	199.333	193.333	187	205.333						166.333	198.333	185	190.333	154.667	189.667	158.5	167.333	170	162	194.333	166.333	195.667		190.333	164.667	172	163.5	184.333	143	205.667	126.333	210.333	202.667	198.667	184.333	243.667	237	201	184	183	174	178.667	220	161
8	209.667	211.333	211.333	238.333	254.333	183.333	187.667	208.333	206.333	190					158.333	136.333	165	179.333	163	171	222.333	177							156	160.333	176.667	167.667	159.333	196.5	155.333	192.333	211.667	138.333					179.667	203.667	176	220.333	173.667	171	185.5
Balance Beam
Age (months)	WT (seconds)														KI-FL (seconds)														KI-571 (seconds)														KI-96 (seconds)
5	14.5533	8.06333	10.5967	11.1967	8.53667	10.1	14.2233	8.21	13.3933						12.43	9.84667	11.32	10.4933	10.3833	9.18333	10.3067	8.7	9.1	8.41					7.23333	7.56667	6.73333	7.76667	12.9333	9.9	8.76667	11.2	10.9	9.63333	11.7333				13.3167	14.09	14.72	8.88333	11.43	12.1767	9.99
6	12.6667	8.16667	8.9	11.8667	9.2	10	10.1333	10.2333	8.13333	9.86667	10.9	6.63333			10.3267	14.1767	10.0667	10.0233	8.76667	11.5667	14.3333	8.65	7.19667	9.09					8.25	7.32333	8.66667	7.16333	11.27	7.88667	10.42	14.2667	10.2667	8.93333	13.9				13.1	16.1333	14	12.6	11.85	13.1667	13.35
9	9.89333	8.37333	8.57333	9.94	10.1233	8.14	6.20667	8.92333	8.04667	10.0733					12.3067	16.4	10.6967	12.59	17.3967	16.0033	23.64	21.9667	27.0833	28.4433	16.7467	19.78			17.68	21.8	15.285	10.8567	11.0833	12.0067	22.4867	18.54	24.1067	22.0667	22.31				12.04	17.7667	13.1333	12.0333	10.2533	17.7	18.2333
11	10.65	9.355	11.55	8.5	9.655	9.61	6.605	8.545	11.185	10.15	6.8				15.3233	12.44	27.4467	16.23	12.33	25.3867	21.87	25.3733	22.5867	20.6967	26.3067				23.3333	13	21.9067	23.13	14.5433	18.0133	16.8167	14.62	17.025	13.6433	19.2733	26.6033	23.925	23.8833	17.1	17.5	13	10.855	14.95	16.3	11.55
Body weight
Age (months)	WT (grams)														KI-FL (grams)														KI-571 (grams)														KI-96 (grams)
5	26.7	25	25.1	27.2	27.2	19.7	19.9	20.2	20.7	21.8					21.9	21.6		22.1	23.1	26.3	26.5	27	25.4	26.6					19.4	20.4	19.9	20.4	26	25.4	25.3	27	26.9	20.4	20.4	21.3	23	25.7	26.6	25.3	25.4	26.3	24.5	25.9	20.3
6	28.3	26.6	28	29.8	29.3	20.7	20.9	20.4	21.8	21.5					22.9	22.9	25.8	23.8	28.8	27.3	27.3	28.2	26	27.8	21.4	22.8	18.5	24.9	20.2	20.5	20.2	21.3	27.4	26.7	27.9	26.4	28	21.7	22.9	20.9	23.5	26.2	28.8	26.3	27.1	28.6	26.7	30	20.5
7	28	27.3	28.2	30.4	29.1	21.4	22	22.1	21.7	21.9					23.2	24.4	27.8	24.4	25.9	29	29	29.9	27	28.7	25.1	19.4			21	21.6	21.3	22.4	27.1	26.7	28.1	28							28.8	26.1	27.2	29	27	30.3	23.4
8	28.4	27.8	29.5	31.5	30.3	22.6	22.3	22.4	22.4	22.1					23.2	24.4	27.8	24.4	25.9	28.9	29.1	29.8	27.1	29.1					21	22.9	24.1	25.8	21.5	28.3	27.2	28.2	29.2	26.1					28.6	26.3	27.3	29.2	26.9	29.8	21.8
9	28.4	27.4	29.5	31.2	29.2	21.9	22.3	22.3	22.8	22.3					24.3	25.6	31.3	28.1	28.5	29.4	30.2	31	28	28.3					20.2	22.8	22.8	26.5	22.4	28.7	27.3	28.8	28.9	26.9					28.2	26.4	26.8	29.3	29.8	22.5	23.3
10	28.5	27.5	30.2	32.2	29.7	21.1	22.3	22.6	23.5	23.7					24.6	25.5	32.8	28.8	28.5	30	30.8	31.5	28	28					20.9	23.2	25.1	28.4	23.2	29.5	27.7	30.3	30.4	27					28.9	26.3	29.3	29.1	22.9	25.7	20.8
11	28.4	28.9	29.5	32.6	30	21.4	22.5	23.3	23.8	23.9					23.4	25.1		30.6	24.7	29.8	30.7	31.4	28.1	28.3					22.8	23.1	27.7	29.6	24.5	29.5	27.6	29.6	28.2	27.4					28.9	26.5	29.3	29.1	23.2	26	20.5
Each value is an average of those from 3 repeated experiments per mouse
Figure6c
GFAP
Immunointensity	WT	KI-FL	KI-571
	6390.02	8209.1	8267.94
	6027.67	8420.1	8167.33
	6390.33	7779.67	8055.68
Each value is an average of those from 5 iamges per mouse, mice number n=3 per genotype
[truncated: 6 more columns]

## Sheet: Figure7
Figure7f
group	WT			No gRNA			Control gRNA			HspBP1 gRNA
nulear htt cell counts	0	0	0	38	53	40	41	50	45	3	5	3
Each value is an average of those from 6 iamges per mouse, mice number n = 3 per genotype

## Sheet: FigureS8
Figure8c
	KI-96		KI-FL
	Exon1-Exon3	Exon1-Intron1	Exon1-Exon3	Exon1-Intron1
Relative level	1	0	1	0.125
	1	0	1	0.428571
	1	0.454545
Figure8e
	Exon1-Intron1			Exon1-Exon3
WT	0.011097	0	0.045446	1.56099	1.88488	1.54621
KI-FL	0.421945	0.051798	0.251389	2.46312	1.87048	2.32608
KI-571	0.458771	0.180731	0.169582	2.02492	2.48035	1.5409
KI-96	0.25989	0.041028	0.121198	1.25384	1.28324	0.868872
Each value is an average of those from 3 independent experiments per mouse, mice number n=3 per genotype
Figure8g
	WT				KI
cortex	0.03	0.02	0.02		1.11	0.9	0.88	1.14
striatum	0.03	0.02	0.02		0.94	0.79	1.21	1.03
cerebellum	0.04	0.01	0.02		0.72		1.33	0.84
brain stem	0.02	0.01	0.02		0.53	0.5	0.46	0.42
Each value is an average of those from 3 replecates per mouse, mice number n=3 per genotype
Figure8h
	Exon1-Intron1				Exon1-Exon3
cortex	1.11	0.9	0.88	1.14	17.96	11.59	20.99	20.83
striatum	0.94	0.79	1.21	1.03	19.81	9.99	13.8	10.27
cerebellum	0.72		1.33	0.84	20.97			20.85
brain stem	0.53	0.5	0.46	0.42	13.91	16.31	12.01	9.53
Each value is an average of those from 3 replecates per mouse, mice number n=4 per genotype, values left as blank were excludes due to big variations

## Sheet: FigureS12
	FigureS12
	Relative expression level of HspBP1
	cortex				striatum				cerebellum				Brain stem
	0.867451	1.06426	1.00831	1.07427	0.76396	1.01414	0.822439	1.19853	1.06814	0.810318	0.876773	1.41187	0.83987	1.23557	1.0614
	Each value is an average of those from 3 replecates per mouse, mice number n=4

## Sheet: Figure2 Full blots
Figure2b						Figure2c
						EM48
						01:50:00																						mEM48
													mEM48								mEM48							01:50:00
													01:50:00								01:50:00
Fig 2d
								tubulin

[truncated: 4 more sheets: Figure4 full blots, Figure5 full blots, FigureS9 full bots, Sheet16]
